# Supplementary material for: Why do psychotherapists use so little e-mental health in psychotherapy? Insights from a sample of psychotherapists in Germany
Source: PLOS Ment Health. 2025 Mar 19;2(3):e0000270. doi: 10.1371/journal.pmen.0000270 (PMC12798207; doi:10.1371/journal.pmen.0000270)
Supplement: S2 File — (CSV) [file pmen.0000270.s002.csv]

ALTER	SCHULE01a	SCHULE01	SCHULE02	PPKJP	priBES01	priBES02	priBES03	priNUT01	priNUT02A	priNUT02B	priNUT02C	priNUT02D	priNUT02E	priNUT02F	priNUT02F01	priNUT03	priNUT03A	priNUT04A	priNUT04B	priNUT04C	priNUT04D	priNUT04E	priNUT04F	priNUT04G	priNUT04H	priNUT04I	priNUT04J	priNUT04K	priNUT04L	priNUT04M	priNUT04N	priNUT04N01	berBES_total	berBES_totalsum	berBES01	berBES02	berBES03	berNUT01	berNUT02A	berNUT02B	berNUT02C	berNUT02D	berNUT02E	berNUT02F	berNUT02F01	berNUT03	berNUT03A	berNUT04_mes	berNUT04_sm
59	2	2		0	1	1	1	1	10,00	30,00	5,00	5,00	30,00	20,00	Smart-Home-Geräte (Heizungsthermostate, ...) bedienen; Fritz-Box-Einstellungen (Anrufweiterleitung, AB abfragen, ...) bedienen	1	1	1	0	1	1	0	1	0	1	1	0	1	1	0	0		0,67	2	1	1	0	2	30,00	10,00	5,00	5,00	0,00	50,00	Mails beantworten und schreiben, Praxis-Abrechnungssoftware, Dokumentation und Auswertung Diagnostik, Berichte und Doku Psychotherapie, ...	1	1	1	1
40	1	1		0	1	1	0	2	n.a.	n.a.	n.a.	n.a.	n.a.	n.a.		1	5	1	0	0	0	0	1	0	1	0	0	1	0	0	0		0,33	1	0	1	0	2	n.a.	n.a.	n.a.	n.a.	n.a.	100,00	Berichte schreiben, Abrechnung machen, Termine planen, Bescheinigungen ausstellen, Formulare ausfüllen	1	3	0	0
50	1	1		0	1	1	1	1	20,00	30,00	0,00	5,00	2,00	43,00	Filme, Dokus, Bücher, Info, Einkaufen, Infosammeln, Flüge/Reisen/Unterkünfte bestellen...	1	6	1	0	1	1	1	0	0	0	1	0	0	0	1	0		1,00	3	1	1	1	3	20,00	0,00	0,00	3,00	0,00	77,00	Dokumentation / Supervision /Intervesion / Videotherapie / Berichte / Einkaufen / Fortbildung etc	1	1	1	0
71	2	2		0	1	1	1	4	5,00	15,00	10,00	2,00	0,00	n.a.		1	5	1	0	1	0	0	1	0	0	1	0	1	1	1	0		1,00	3	1	1	1	4	10,00	10,00	0,00	0,00	0,00	n.a.		0	-99	1	0
46	1	1		0	1	1	1	1	0,50	1,00	n.a.	0,50	n.a.	n.a.		1	3	1	1	1	1	0	0	0	0	0	0	0	1	0	0		0,33	1	0	1	0	1	n.a.	n.a.	n.a.	n.a.	n.a.	n.a.		1	4	0	0
39	2	2		0	1	1	0	2	15,00	25,00	0,00	10,00	0,00	50,00	Recherchen, podcasts, einkaufen	1	3	1	0	1	0	0	0	0	0	0	0	0	1	1	0		0,67	2	1	1	0	1	30,00	10,00	n.a.	n.a.	n.a.	60,00	Dokumentation, Berichte/Anträge/Rechnungen schreiben	1	3	0	0
37	2	2		0	1	1	1	2	20,00	40,00	40,00	0,00	0,00	0,00		1	4	1	1	1	0	0	1	0	0	0	0	0	0	1	0		0,33	1	0	1	0	2	0,00	0,00	0,00	0,00	0,00	100,00	Dokumentation Abrechnung Bescheinigungen Anträge	1	3	0	0
34	1	1		0	1	1	1	2	50,00	25,00	0,00	0,00	0,00	25,00	Rezepte, Nachrichten, Musik	1	4	1	0	1	0	0	0	0	0	0	0	0	0	1	0		0,67	2	1	1	0	2	10,00	0,00	0,00	0,00	0,00	90,00	Dokumentation, Literatur, Informationen	1	4	0	0
38	1	1		0	1	1	1	2	0,50	1,00	1,00	n.a.	n.a.	n.a.		1	4	1	1	0	0	0	1	0	0	0	0	1	0	1	0		1,00	3	1	1	1	2	0,50	n.a.	n.a.	n.a.	n.a.	2,00	Praxissoftware E-Books	1	5	1	0
32	1	1		0	1	1	1	2	0,00	50,00	40,00	n.a.	n.a.	10,00	Recherche	1	3	1	0	0	0	0	1	0	0	1	0	1	1	1	0		0,33	1	0	1	0	1	50,00	n.a.	n.a.	n.a.	n.a.	50,00	Recherche	1	2	0	0
29	1	1		0	1	1	1	3	5,00	50,00	40,00	5,00	n.a.	n.a.		1	3	1	0	0	0	0	1	0	0	0	0	1	1	0	0		0,33	1	0	1	0	4	75,00	25,00	n.a.	n.a.	n.a.	n.a.		1	2	0	0
70	2	2		0	1	1	1	1	30,00	5,00	0,00	0,00	0,00	10,00	Recherche; Produkttests	0	n.a.	1	0	1	0	0	0	0	0	0	0	1	1	0	0		0,67	2	1	1	0	1	40,00	0,00	0,00	0,00	0,00	0,00	Recherche Bücher, Fortbildungen	1	3	0	0
25	1	1		0	1	1	0	1	5,00	20,00	25,00	n.a.	n.a.	50,00	Online-Recherchen	1	3	1	0	0	0	0	1	0	0	1	0	0	1	0	0		0,00	0	0	0	0	2	15,00	20,00	20,00	n.a.	n.a.	45,00		1	5	1	0
27	1	1		0	1	1	1	2	10,00	45,00	40,00	3,00	1,00	1,00	Arbeit, Bildbearbeitung, Recherche	1	4	1	1	0	0	0	1	1	0	1	1	1	0	1	0		0,33	1	0	1	0	4	20,00	n.a.	n.a.	n.a.	n.a.	80,00	Dokumentationen, Arbeitsmaterial Therapie, arztbriefe	0	-99	0	0
49	2	2		0	1	1	1	2	20,00	30,00	25,00	n.a.	n.a.	25,00	Nachrichten, Recherche allgemein, Schulkram für Kinder, Einkauf	1	3	1	1	1	0	0	0	0	0	0	0	0	1	1	0		0,33	1	0	1	0	1	n.a.	n.a.	n.a.	n.a.	n.a.	25,00	Praxisprogramm, Recherche beruflich	1	1	0	0
40	1	1		0	1	1	0	1	20,00	5,00	0,00	5,00	5,00	65,00	Nachrichten lesen Emailkontakte Notizen Recherche	1	3	0	1	1	0	0	0	0	0	1	0	0	0	0	1	Apple Music Spiegel FAZ SZ Verschiedene Radio-Apps Sonos Ecosia	0,67	2	1	1	0	2	60,00	20,00	0,00	10,00	0,00	10,00	Verschiedene themenbezogenen Apps zur Beobachtung, Achtsamkeit und Dokumentation	1	3	1	0
35	1	1		0	1	1	0	2	25,00	10,00	10,00	5,00	40,00	10,00	Recherche im Internet, Fortbildung	0	n.a.	1	0	0	0	1	0	0	0	0	0	1	1	0	0		0,67	2	1	1	0	2	10,00	5,00	0,00	5,00	0,00	80,00	Dokumentation	1	1	0	0
32	1	1		0	1	1	0	3	30,00	15,00	20,00	5,00	30,00	n.a.		1	4	1	1	1	0	0	1	1	0	1	0	1	1	1	0		0,67	2	1	1	0	3	50,00	0,00	10,00	10,00	30,00	0,00		1	3	1	0
43	2	2		0	1	1	1	3	n.a.	n.a.	n.a.	n.a.	n.a.	5,00	Filme, Serien, im Internet surfen, Shoppen	1	6	1	0	0	0	1	0	0	0	1	0	0	0	1	1		0,67	2	0	1	1	2	1,00	n.a.	n.a.	n.a.	n.a.	2,00	Praxisverwaltungssysteme, Emails, Administrative Dinge	1	6	0	0
43	1	1		0	1	1	1	1	10,00	70,00	10,00	n.a.	n.a.	10,00	Finanz- und Haushaltsplanung	0	n.a.	1	1	1	0	0	0	0	0	1	0	1	1	1	0		0,67	2	0	1	1	1	n.a.	n.a.	n.a.	n.a.	n.a.	100,00	E-Mails, Abrechnunsprogramm, Dokumentation, Recherche	0	-99	0	0
73	2	3		0	1	1	1	2	0,00	3,00	0,00	0,00	3,00	3,00	Korrespondenzen	1	4	1	0	0	0	0	0	0	0	1	0	0	0	0	0		1,00	3	1	1	1	2	20,00	0,00	0,00	0,00	0,00	80,00	Praxisangelegenheiten, Abrechnungen , Korrespondenzen mit Kliniken etc	1	5	0	0
33	2	3		0	1	1	0	2	30,00	55,00	5,00	0,00	0,00	10,00	Für Online- Einkäufe und Recherche	1	4	1	0	0	0	0	1	0	0	0	0	0	1	1	0		0,67	2	1	1	0	1	20,00	10,00	0,00	0,00	0,00	70,00	Abrechnung, Buchhaltung etc.	1	4	1	0
57	1	1		0	1	1	1	3	30,00	40,00	20,00	10,00	0,00	n.a.		1	2	1	0	1	1	0	0	1	1	1	0	0	0	0	0		1,00	3	1	1	1	2	10,00	60,00	20,00	10,00	0,00	0,00	Vico, Psychotherapie	1	2	1	0
25	1	1		0	1	1	1	2	20,00	50,00	20,00	10,00	0,00	0,00		1	2	1	0	0	0	0	0	1	0	1	1	1	1	1	0		0,67	2	1	1	0	2	10,00	n.a.	n.a.	n.a.	n.a.	90,00	Word	1	3	0	0
33	1	1		0	1	1	0	1	20,00	40,00	n.a.	n.a.	n.a.	40,00	Nachrichten, Bestellungen	1	2	1	0	1	0	0	0	0	0	1	0	1	1	0	0		0,67	2	1	1	0	2	20,00	n.a.	n.a.	n.a.	n.a.	80,00	Lehre, Dokumentation	1	2	1	0
36	1	1		0	1	1	0	2	10,00	10,00	40,00	20,00	0,00	20,00	Fotografieren, Emails, Banking, Orga	1	6	1	0	1	1	0	1	0	0	1	0	0	1	0	0		0,67	2	1	1	0	1	45,00	5,00	0,00	5,00	5,00	40,00	Anträge schreiben, Therapiestunden vorbereiten, mit Patienten etwas im Internet suchen	1	5	1	0
29	1	1		0	1	1	0	1	40,00	40,00	20,00	0,00	0,00	n.a.		1	3	1	1	1	1	0	1	0	0	0	0	0	0	0	0		0,67	2	1	1	0	3	20,00	0,00	0,00	10,00	0,00	70,00	Berichte schreiben Suchmaschinen	1	2	0	0
31	1	1		0	1	1	1	1	20,00	50,00	15,00	5,00	10,00	0,00		1	3	1	1	1	0	0	1	0	0	1	0	1	1	1	0		0,33	1	1	0	0	1	70,00	10,00	0,00	0,00	0,00	20,00	Zur Beantwortung von Mails und zur Reservierung der Therapieräume	1	3	1	0
52	1	1		0	1	1	1	1	15,00	5,00	5,00	0,00	0,00	75,00	Lesen, Recherche	1	1	1	0	1	0	0	1	0	0	0	0	0	1	0	0		0,67	2	1	1	0	3	10,00	0,00	0,00	0,00	0,00	90,00	Dokumentation, Recherche, Lesen, Zeitmanagement	1	1	1	0
49	1	1		0	1	1	0	2	5,00	0,00	30,00	10,00	30,00	25,00		1	3	1	0	1	0	0	1	0	1	1	0	1	0	0	0		1,00	3	1	1	1	1	5,00	n.a.	n.a.	n.a.	n.a.	95,00	Briefe, Krankenkassenabrechnung, Büro, Verwaltung	1	2	1	0
31	1	1		0	1	1	0	1	5,00	15,00	10,00	50,00	5,00	15,00	Emails	1	2	1	0	0	0	0	0	0	0	1	0	0	0	1	0		0,33	1	0	1	0	2	n.a.	n.a.	n.a.	n.a.	n.a.	n.a.		1	5	0	0
35	1	1		0	1	1	1	2	5,00	50,00	0,00	10,00	0,00	35,00		1	5	1	1	1	0	0	0	0	0	1	0	1	0	0	0		0,67	2	1	1	0	3	5,00	5,00	n.a.	n.a.	n.a.	90,00		1	2	0	0
25	1	1		0	1	1	1	3	0,00	10,00	60,00	20,00	10,00	0,00		1	5	1	1	0	0	0	1	1	0	1	1	1	0	0	0		0,33	1	0	1	0	2	5,00	0,00	0,00	0,00	0,00	95,00	Dokumentation und Recherche	0	-99	0	0
29	1	1		0	1	1	0	3	6,00	30,00	30,00	25,00	2,00	7,00	Tracking Apps, Sprachlernapp	1	3	1	1	1	0	0	1	1	0	1	0	1	1	0	0		1,00	3	1	1	1	3	25,00	10,00	0,00	1,00	0,00	64,00	Dokumentation, Recherche, Videokonferenzen/Besprechungen, Arztbriefe schreiben, Klangsschalenapp, ...	1	1	0	0
70	1	1		0	1	1	1	2	5,00	5,00	0,00	15,00	0,00	5,00		1	2	1	0	1	0	0	0	0	0	1	0	0	1	0	0		1,00	3	1	1	1	2	0,50	n.a.	n.a.	n.a.	n.a.	n.a.		1	3	0	0
33	2	2		0	1	1	0	1	20,00	40,00	20,00	n.a.	n.a.	20,00	Musik	1	2	1	1	1	0	0	1	0	0	0	0	0	1	0	0		0,33	1	0	1	0	1	n.a.	n.a.	n.a.	n.a.	n.a.	100,00	Doku, Rechereche	1	2	0	0
27	1	1		0	1	1	0	2	10,00	50,00	40,00	0,00	0,00	0,00		1	5	1	0	0	0	0	1	0	0	0	0	1	0	0	0		0,33	1	0	1	0	3	0,00	10,00	0,00	0,00	0,00	90,00	Dokumentation	1	5	0	0
36	1	1		0	1	1	1	3	5,00	5,00	75,00	5,00	5,00	5,00	Weiterbildung, Papierkram wie Steuererklärung usw.	1	3	1	0	1	0	0	1	1	1	0	0	0	1	1	0		0,33	1	0	1	0	2	0,00	0,00	0,00	5,00	0,00	95,00	Dokumentation, E-Mail	1	1	0	0
34	1	1		0	1	1	1	1	5,00	20,00	60,00	10,00	0,00	5,00	Termine, Emails, Recherchen	1	5	1	0	0	0	0	1	0	0	1	0	0	0	0	0		0,33	1	0	1	0	2	0,00	0,00	0,00	0,00	0,00	0,00		1	1	0	0
47	2	2		0	1	1	1	1	0,25	0,50	0,50	0,00	0,00	0,75	google	1	4	1	0	0	1	0	1	0	0	1	0	1	0	0	0		0,67	2	1	1	0	1	0,50	0,50	0,00	0,00	0,00	1,00	Berichte Abrechnung	1	3	0	0
51	2	2		0	1	1	1	2	20,00	30,00	20,00	5,00	0,00	n.a.		1	5	1	1	1	0	0	1	0	0	1	0	0	1	0	0		1,00	3	1	1	1	1	50,00	10,00	0,00	0,00	0,00	40,00	Videosprechstunde	1	5	1	0
32	1	1		0	1	1	0	3	1,00	5,00	0,00	30,00	50,00	14,00	Sonstige Internetbezogene Dinge (z.B. online-Banking, Shoppen etc.) und Musikhören	1	3	1	0	0	0	0	0	0	0	1	0	0	0	0	0		0,67	2	1	1	0	1	20,00	30,00	0,00	0,00	50,00	0,00		1	3	0	0
62	2	2		0	1	1	1	1	70,00	20,00	0,00	0,00	0,00	10,00	Internet Recherche, Fahrkarten, Buchungen, Banking	1	6	1	0	1	0	0	0	0	0	0	0	0	1	0	0		0,67	2	1	1	0	1	0,00	0,00	0,00	0,00	0,00	0,00		1	4	1	0
65	2	3		0	1	1	1	1	5,00	10,00	5,00	5,00	0,00	75,00	Recherchen, Notizen, Schreibarbeiten	1	3	1	0	1	0	0	1	0	0	1	0	0	0	0	1	Deezer, Komot	1,00	3	1	1	1	1	20,00	0,00	0,00	0,00	0,00	80,00	Email-Konversation, Terminplanung, Dokumentation, berufliche digitale Vernetzung	1	3	0	0
35	1	1		0	1	1	1	2	5,00	65,00	30,00	0,00	0,00	0,00		1	5	1	0	1	0	0	0	0	0	0	0	1	0	0	0		0,33	1	0	1	0	1	50,00	0,00	0,00	0,00	0,00	50,00	E- Mail	1	5	0	0
38	1	1		0	1	1	1	2	10,00	60,00	30,00	0,00	0,00	0,00		1	5	1	0	0	1	0	1	0	0	0	0	0	0	1	0		0,33	1	0	1	0	1	0,00	20,00	0,00	0,00	0,00	80,00		1	5	1	0
60	1	1		0	1	1	1	2	40,00	10,00	20,00	5,00	20,00	5,00		1	6	1	1	1	0	0	0	0	0	0	0	0	1	1	0		0,67	2	1	1	0	1	60,00	20,00	n.a.	n.a.	n.a.	20,00		0	-99	1	0
38	2	2		0	1	1	1	2	30,00	60,00	0,00	10,00	0,00	n.a.		1	3	1	0	1	0	0	0	0	0	1	0	1	1	0	0		0,67	2	1	1	0	1	100,00	n.a.	n.a.	n.a.	n.a.	n.a.		1	3	0	0
38	2	2		0	1	1	0	1	1,00	9,00	15,00	5,00	20,00	50,00	Online-Banking, ÖPNV Fahrpläne und Tickets, Rezepte suchen, Timer-Apps, Hörbücher und Musik hören, Fotos machen, Immobilien-Suche, Emails, Recherchen, ...	1	5	1	0	1	0	0	1	0	0	1	0	1	0	1	1	Bookbeat, Chefkoch, MobielYou, Ebay-Kleinanzeigen, verschiedene Spiele, DB-Navigator, Wikipedia, Banking-Apps ....etc	0,33	1	0	1	0	1	0,00	0,00	0,00	0,00	0,00	100,00	Berichte schreiben, E-Mail-Schriftverkehr, Dokumentation,	1	5	0	0
67	1	1		0	1	1	0	1	30,00	10,00	0,00	10,00	0,00	n.a.		1	3	1	0	0	0	0	0	0	0	1	0	0	0	0	0		1,00	3	1	1	1	2	50,00	20,00	0,00	0,00	0,00	n.a.		1	2	1	0
58	1	1		0	1	1	1	1	5,00	5,00	0,00	10,00	0,00	60,00	Lesen von Zeitungen, Bücher, Serien;Sammeln von Informationen	1	4	1	0	0	0	0	0	0	0	1	0	0	1	0	0		1,00	3	1	1	1	1	30,00	10,00	0,00	5,00	0,00	n.a.		1	2	0	0
48	1	1		0	1	1	1	1	0,00	50,00	10,00	0,00	10,00	30,00	Terminkalender , memo etc	0	n.a.	1	0	1	0	0	1	0	0	0	0	0	1	0	0		0,67	2	1	1	0	2	10,00	0,00	0,00	0,00	0,00	90,00	Bericht, Videokonferenz, Abrechnung	1	4	0	0
65	1	1		0	1	1	1	2	30,00	25,00	10,00	10,00	n.a.	25,00	google	1	3	1	0	1	0	0	1	0	0	1	0	0	0	0	0		1,00	3	1	1	1	2	20,00	10,00	10,00	15,00	n.a.	20,00	Giogle	1	3	1	1
52	1	1		0	1	1	1	2	30,00	30,00	10,00	1,00	1,00	28,00	Recherche und lesen von Online Zeitungen und Zeitschriften	1	5	1	0	1	1	0	0	0	1	0	0	1	0	0	0		1,00	3	1	1	1	2	20,00	10,00	1,00	1,00	0,00	68,00	Recherche, Berichte schreiben, Praxisprogramme bedienen, Dokumentation der Therapien	1	3	1	1
67	1	1		0	1	1	1	1	15,00	10,00	n.a.	10,00	n.a.	n.a.		1	4	1	0	1	0	0	0	0	0	1	0	0	0	0	0		0,67	2	1	1	0	1	20,00	n.a.	n.a.	n.a.	n.a.	n.a.		1	3	1	0
45	2	2		0	1	1	1	3	1,00	1,00	1,00	0,00	0,00	2,00	Recherche, Einkauf , Home banking	1	3	1	0	1	0	0	1	0	0	1	0	0	0	1	1	Navi	1,00	3	1	1	1	2	1,00	n.a.	n.a.	n.a.	n.a.	3,00	SMS, Videotelefonie, Abrechnung, Dokumentation	1	4	0	0
57	2	2		0	1	1	1	2	n.a.	n.a.	n.a.	n.a.	n.a.	n.a.		1	1	1	0	1	0	0	0	0	0	1	0	0	1	0	0		1,00	3	1	1	1	2	n.a.	n.a.	n.a.	n.a.	n.a.	n.a.		1	1	1	0
57	2	2		0	1	1	1	1	50,00	30,00	n.a.	n.a.	n.a.	20,00	Nachrichten App, Onlinebanking	1	6	1	1	1	0	0	0	0	0	0	0	0	0	0	0		0,67	2	1	1	0	1	10,00	80,00	10,00	n.a.	n.a.	n.a.		1	6	1	0
59	1	1		0	1	1	1	1	0,00	5,00	10,00	0,00	0,00	15,00	Shopping	0	n.a.	1	0	0	0	0	1	0	0	1	0	0	1	0	0		0,33	1	0	1	0	1	30,00	10,00	0,00	0,00	0,00	0,00		1	5	1	0
49	1	1		0	1	1	0	1	5,00	10,00	10,00	5,00	5,00	65,00	Musik Mails Nachrichten Fachliteratur Buchung Zugverbindungen	0	n.a.	1	0	1	0	0	1	0	0	1	0	0	0	0	1	Amazan Music Audible Mediathek ARD ZDF ARTE	0,67	2	1	1	0	1	0,00	0,00	0,00	0,00	0,00	n.a.		1	3	0	0
61	2	2		0	1	1	1	2	5,00	25,00	10,00	30,00	0,00	10,00	Online banking, Information, TV	1	1	1	0	1	0	0	1	0	0	1	0	0	1	1	0		1,00	3	1	1	1	2	20,00	20,00	0,00	20,00	0,00	0,00		1	1	1	1
45	1	1		0	1	1	1	3	20,00	30,00	20,00	n.a.	15,00	15,00	Internetsuche, online Zeitung	1	3	1	0	1	1	0	1	0	1	0	0	1	1	1	0		0,67	2	1	1	0	2	50,00	5,00	0,00	0,00	0,00	45,00	Internetrecherche, Online Zeitungen, Literatursuche	1	4	0	1
47	1	1		0	1	1	1	1	40,00	20,00	0,00	0,00	0,00	40,00	Recherche, Bestellungen, Nachrichten lesen	1	4	1	0	1	0	0	0	0	0	0	0	0	0	0	0		0,67	2	0	1	1	1	80,00	0,00	0,00	0,00	0,00	20,00	Recherche	1	3	0	0
46	1	1		0	1	1	1	1	10,00	30,00	40,00	5,00	5,00	10,00	Recherche privat und beruflich. Bestellungen in Online-Shops	1	3	1	0	0	0	0	1	0	1	1	0	1	1	1	0		1,00	3	1	1	1	1	5,00	10,00	0,00	25,00	50,00	10,00	Recherche, Emails, Bestellungen, Online-Fragebögen	1	3	1	0
38	1	1		0	1	1	1	3	40,00	20,00	20,00	n.a.	n.a.	20,00		1	4	1	0	0	0	0	1	0	1	1	0	1	1	1	0		1,00	3	1	1	1	3	40,00	20,00	20,00	n.a.	n.a.	20,00		1	4	1	0
57	2	2		0	1	1	1	2	10,00	10,00	0,00	15,00	0,00	65,00	Email, Information, Ebook, Video on demand	1	3	1	0	1	0	0	0	0	0	1	0	0	0	0	1	Information, z. Mediatheken ÖRR	1,00	3	1	1	1	1	10,00	10,00	n.a.	5,00	n.a.	75,00	siehe oben, Information	1	5	1	0
40	1	1		0	1	1	0	2	10,00	55,00	20,00	5,00	10,00	n.a.		1	3	1	1	0	0	0	1	0	0	1	0	1	1	0	0		0,33	1	0	1	0	2	10,00	n.a.	n.a.	n.a.	n.a.	n.a.		0	-99	1	0
37	1	1		0	1	1	0	3	5,00	60,00	20,00	0,00	0,00	15,00		1	3	1	0	0	0	0	1	0	0	0	0	0	1	0	0		0,67	2	1	1	0	3	5,00	60,00	20,00	0,00	0,00	15,00		1	3	1	1
45	1	1		0	1	1	0	2	35,00	40,00	20,00	5,00	0,00	n.a.		1	3	1	0	1	1	0	1	0	0	1	0	0	0	0	0		0,67	2	1	1	0	1	35,00	35,00	0,00	0,00	0,00	30,00	Apps zu Therapiezwecken , ich schreibe alle Anträge, Briefe, Stellungnahmen auf meinem Laptop	1	2	1	0
44	1	1		0	1	1	1	2	50,00	25,00	10,00	0,00	0,00	15,00	Videokonferenzen, Podcasts, Nachrichten	1	3	1	0	1	0	0	1	0	0	0	0	0	1	0	1	DLF, Mediatheken, Audiotheken	0,67	2	1	1	0	1	50,00	20,00	n.a.	n.a.	n.a.	30,00	Dokumentation	1	3	1	0
58	1	1		0	1	1	1	1	25,00	50,00	0,00	25,00	0,00	0,00		1	4	1	0	1	0	0	0	0	0	1	0	0	0	0	0		1,00	3	1	1	1	2	0,00	10,00	0,00	10,00	0,00	80,00	Textverarbeitung	1	4	1	0
36	2	2		0	1	1	1	2	10,00	40,00	10,00	10,00	0,00	30,00	Pinterest	1	3	1	0	1	0	0	0	0	0	1	0	1	0	1	0		0,33	1	0	1	0	2	n.a.	n.a.	n.a.	n.a.	n.a.	100,00	Dokumentation am Computer	0	-99	0	0
44	2	2		0	1	1	0	2	0,00	5,00	80,00	5,00	0,00	10,00	Bestellungen, Recherche	1	2	1	1	1	1	0	0	0	0	0	0	1	0	0	0		1,00	3	1	1	1	4	0,00	0,00	30,00	0,00	0,00	70,00	Video-Calls, Emails schreiben, Webseite aktualisieren, Artikel schreiben, REchnungen erstellen	1	1	1	1
48	1	1		0	1	1	0	1	20,00	1,00	0,00	50,00	0,00	29,00	Verwaltung	1	3	1	0	1	1	0	0	0	0	0	0	0	0	0	0		0,33	1	0	1	0	2	n.a.	n.a.	n.a.	n.a.	n.a.	100,00	Verwaltung, Recherche für Klienten	1	4	0	0
58	2	2		0	1	1	1	1	30,00	50,00	n.a.	20,00	n.a.	n.a.		1	2	1	0	1	0	0	0	0	0	1	0	0	0	1	0		0,67	2	1	1	0	1	30,00	10,00	n.a.	n.a.	n.a.	60,00	Berichte, Abrechnungssystem, emails	1	3	1	0
58	2	2		0	1	1	0	1	0,00	30,00	10,00	60,00	0,00	0,00		0	n.a.	1	0	0	0	0	0	0	0	1	0	0	0	0	0		0,67	2	1	1	0	1	70,00	30,00	n.a.	n.a.	n.a.	n.a.		0	-99	1	0
60	3	4		0	1	1	1	1	10,00	50,00	0,00	n.a.	0,00	0,00	Banking, Texte verfassen, Fotos erstellen, Wegstrecken errechnen, Nachrichten lesenn.a.n.a.	0	n.a.	1	0	1	0	0	0	0	0	0	0	0	0	0	0		0,67	2	1	1	0	3	10,00	0,00	0,00	0,00	0,00	80,00	Personalportal, Gesundheitswiki, Terminverwaltung, Berichte schreiben und speichern, Teams für Konferenzen	1	3	0	0
63	1	1		0	1	1	1	1	30,00	20,00	0,00	0,00	0,00	50,00	Internetrecherse	0	n.a.	1	0	0	0	0	0	0	0	0	0	0	0	0	0		1,00	3	1	1	1	1	90,00	n.a.	n.a.	n.a.	n.a.	10,00	Dokumentation	0	-99	0	0
43	1	1		0	1	1	1	1	30,00	15,00	10,00	0,00	0,00	0,00		1	1	1	0	1	0	0	0	0	0	0	0	1	0	0	1	Viber	0,67	2	1	1	0	1	10,00	0,00	0,00	0,00	0,00	5,00	Text Nachrichten	1	3	1	0
60	2	2		0	1	1	1	3	1,00	1,00	1,00	1,00	n.a.	n.a.		1	2	1	0	1	0	0	0	0	0	1	0	1	0	0	0		0,67	2	1	1	0	2	1,00	1,00	n.a.	n.a.	n.a.	1,00	Terminregelung mit PatientenEltern über Signal, sozusagen als Sekretariat	1	2	1	0
42	2	2		0	1	1	1	2	30,00	30,00	20,00	10,00	5,00	n.a.		1	2	1	0	0	0	0	1	0	1	0	0	0	1	1	0		1,00	3	1	1	1	3	n.a.	n.a.	n.a.	n.a.	n.a.	100,00	E- Mails, Fallkonferenzen, Videostunden	1	2	0	0
57	1	1		0	1	1	1	1	10,00	10,00	0,00	n.a.	70,00	10,00	Maps, Informationen	1	3	1	0	0	0	0	0	0	0	0	0	1	0	0	0		0,67	2	1	1	0	4	2,00	2,00	0,00	0,00	0,00	96,00	Für mein Arbeitsprogramm	1	4	1	0
62	1	1		0	1	1	1	2	1,00	10,00	30,00	10,00	40,00	9,00	Lesen von Zeitungen, Hörbücher	1	3	1	0	0	0	0	1	0	0	1	0	1	1	0	1	Audible	1,00	3	1	1	1	1	30,00	30,00	n.a.	n.a.	n.a.	40,00	Hören und lesen von Fachliteratur, Berichte schreiben, Abrechnung, Banking	1	3	1	0
35	1	1		0	1	1	1	1	20,00	20,00	40,00	10,00	5,00	5,00		1	5	1	0	0	0	0	1	0	0	1	0	0	1	1	0		0,67	2	1	1	0	2	20,00	0,00	0,00	5,00	0,00	75,00	Arbeiten (Berichte schreiben, Recherchen, Wissenschaftl. Berichte lesen, Online Shoppping für die Praxis)	1	3	0	0
55	1	1		0	1	1	1	5	5,00	10,00	n.a.	10,00	n.a.	75,00	Recherche, Nachrichten, Musik hören (Spotify), Hörbücher,Shoppen	1	3	1	0	1	0	0	0	0	0	1	0	0	1	1	1	Booking.com, audible, apo-tan+, memrise, amazon, mutti, usw. Alle aufzuzählen würde den Rahen sprengen.	1,00	3	1	1	1	2	n.a.	n.a.	n.a.	n.a.	n.a.	n.a.		1	3	1	1
47	2	3		0	1	1	0	2	6,00	5,00	1,00	2,00	1,00	85,00	Dokumentation, Einkaufen, Online-konferenzen	1	1	1	0	1	0	0	1	0	0	1	0	1	1	0	1	Microsoft Teams, Mattermost, Jitsi, Amazon, Patreon	0,67	2	1	1	0	2	6,00	5,00	1,00	1,00	1,00	86,00	Dokumentation, Anträge, Konferenzen, Seminare, Einkaufen, Austausch,	1	1	1	1
33	1	1		1	1	1	0	2	10,00	10,00	60,00	10,00	10,00	0,00		1	3	1	0	1	0	0	1	0	0	1	0	0	1	0	0		0,33	1	1	0	0	1	20,00	80,00	n.a.	n.a.	n.a.	n.a.		1	3	1	0
38	1	1		1	1	1	1	2	10,00	10,00	20,00	0,00	0,00	60,00	Lesen	1	4	1	0	0	0	0	1	0	0	0	0	0	1	1	0		0,67	2	1	1	0	4	5,00	0,00	0,00	0,00	0,00	95,00	Lesen, Arbeiten (Artikel schreiben, Berichte schreiben, Video-Calls mit Patienten)	1	1	0	0
37	1	1		1	1	1	1	5	5,00	70,00	25,00	0,00	0,00	0,00		1	3	1	0	0	0	0	1	0	0	0	0	1	1	0	0		0,67	2	1	1	0	1	10,00	90,00	0,00	0,00	0,00	0,00		1	2	1	0
35	1	1		1	1	1	0	2	20,00	20,00	30,00	10,00	10,00	10,00	Rezepte, Recherche, Nachrichten	1	1	1	0	0	0	0	1	0	0	1	0	1	1	0	0		0,67	2	0	1	1	2	0,00	0,00	0,00	0,00	0,00	100,00	Arbeiten, E-Mails, Recherche, Terminkoordination	1	4	0	0
35	1	1		1	1	1	0	2	10,00	40,00	10,00	35,00	5,00	0,00		1	3	1	0	1	0	0	1	0	0	1	0	1	1	0	0		0,67	2	1	1	0	4	20,00	20,00	0,00	0,00	0,00	n.a.		0	-99	1	0
47	1	1		1	1	1	1	2	0,00	20,00	0,00	5,00	5,00	70,00	netflix, Zeitunglesen, Recherche	1	3	0	1	1	1	0	0	0	0	1	0	0	1	0	0		0,33	1	0	1	0	4	0,00	0,00	0,00	0,00	0,00	100,00	Berichte schreiben, Recherche, Vorträge erstellen, Dokumentation, Büro halt	1	3	1	0
37	1	1		1	1	1	1	2	5,00	10,00	0,00	15,00	0,00	70,00	Zum Fernsehen	1	3	1	0	1	0	0	0	0	0	0	0	0	0	0	0		0,33	1	0	1	0	2	0,00	5,00	0,00	0,00	0,00	95,00	Berichte und Anträge schreiben, Rechnungen stellen etc.	1	3	0	0
47	1	1		1	1	1	0	1	40,00	50,00	n.a.	n.a.	n.a.	10,00	Internetsuche, Einkäufe	1	6	1	0	0	0	0	0	0	0	0	0	0	0	0	0		0,00	0	0	0	0	1	0,00	0,00	0,00	0,00	0,00	0,00		0	-99	0	0
29	1	1		1	1	1	1	2	30,00	20,00	0,00	0,00	20,00	30,00	Zeitung lesen	1	3	1	0	1	1	0	0	0	0	0	0	0	1	0	0		0,33	1	0	1	0	3	20,00	n.a.	n.a.	n.a.	n.a.	80,00	Mails, Doku, …	1	3	0	0
59	1	1		1	1	1	0	1	90,00	n.a.	n.a.	n.a.	n.a.	n.a.		1	4	0	0	0	0	0	0	0	0	0	0	0	0	0	1	keine	0,67	2	1	1	0	3	70,00	n.a.	n.a.	n.a.	n.a.	30,00	Videokonferenzen, Fortbildung	1	1	0	0
37	1	1		1	1	1	1	2	10,00	10,00	20,00	10,00	0,00	50,00	Recherchen, Nachrichten tagesaktuell, Podcasts	1	3	0	1	0	0	1	0	0	0	1	0	1	0	1	0		0,33	1	0	1	0	1	10,00	0,00	0,00	0,00	0,00	90,00	Dokumentation, Anträge, Terminvereinbarung, Recherchen	1	3	0	0
45	1	1		1	1	1	1	5	10,00	70,00	0,00	10,00	0,00	10,00	Zeitung lesen (sueddeutsche.de) Shoppen/Preise vergleichen Wettervorhersage Zugtickets buchen Kinoprogramm.....	1	5	1	0	1	1	0	0	0	0	1	0	1	1	0	0		0,67	2	1	1	0	2	40,00	20,00	n.a.	n.a.	n.a.	40,00	Praxissoftware: Termine anlegen, Abrechnung Emails Wikipedia Fachliteratur	1	3	1	0
53	1	1		1	1	1	0	2	10,00	30,00	0,00	10,00	0,00	50,00	Emails, Online-Banking, Shopping, Nachrichten, Recherche, Podcast, Online-Seminare,	1	4	1	0	1	1	0	0	0	0	1	0	0	1	0	0		0,67	2	1	1	0	2	10,00	40,00	0,00	0,00	0,00	50,00	Arbeit: Recherche, Berichte, Therapievorbereitung, Therapiematerial, Fragebogenauswertung, Videotherapie, Emails mit Patienten	1	4	1	0
49	1	1		1	1	1	1	1	5,00	20,00	0,00	2,00	0,00	73,00	Zeitung, Recherche, Nachrichten, Bestellungen	1	3	0	0	1	1	0	0	0	0	0	0	0	1	0	1	Untis mobil (Schule), iNetmenue (Schule), DB, RVV, Bookingcom, Raumbuchung, mail.de,	0,67	2	1	1	0	1	50,00	n.a.	n.a.	n.a.	n.a.	50,00	sms	1	3	0	0
35	1	1		1	1	1	0	2	10,00	50,00	25,00	5,00	10,00	n.a.		1	4	1	0	1	0	0	1	0	0	1	0	1	1	1	0		0,33	1	1	0	0	2	0,00	0,00	0,00	20,00	0,00	80,00	Zur Doku, zum Auswählen von Therapiematerial, zur Vorbereitung der Therapie, Kommunikation mit Pat. / KollegInnen via E-Mail	1	4	1	0
47	3	4		1	1	1	1	1	30,00	0,00	0,00	20,00	0,00	50,00	Mailkontakte, Recherchen	1	3	0	0	1	0	0	0	0	0	0	0	0	1	0	0		0,33	1	0	1	0	2	30,00	n.a.	n.a.	n.a.	n.a.	70,00	Email Onlineberatung videogestützte Therapieeinheiten Recherchen	1	4	0	0
33	1	1		1	1	1	1	2	10,00	20,00	5,00	10,00	5,00	50,00	Serien und Filme schauen	1	6	1	1	1	0	0	1	0	1	1	0	0	1	0	0		0,33	1	0	1	0	1	0,00	0,00	0,00	1,00	0,00	99,00	E Mails Dokumentation Verwaltung Anträge Videokonferenzen Lesen von Literatur	1	3	1	0
26	1	1		1	1	1	0	2	2,00	50,00	40,00	n.a.	n.a.	n.a.		1	4	1	0	0	0	0	1	1	0	1	1	0	1	1	0		0,00	0	0	0	0	1	n.a.	n.a.	n.a.	n.a.	n.a.	n.a.		0	-99	0	0
34	1	1		1	1	1	1	2	10,00	50,00	0,00	0,00	0,00	40,00	Nachrichten Apps	1	5	1	0	1	0	0	0	0	0	0	0	1	1	0	0		0,00	0	0	0	0	1	0,00	0,00	0,00	0,00	0,00	n.a.		0	-99	0	0
63	2	2		1	1	1	1	1	10,00	70,00	0,00	10,00	0,00	10,00	Fotos,Video machen Bestellungen	0	n.a.	1	0	1	0	0	0	0	0	1	0	0	0	0	0		0,67	2	1	1	0	1	10,00	60,00	10,00	10,00	n.a.	10,00	Auch für Fotos und bestellungen	0	-99	1	0
39	1	1		1	1	1	0	2	5,00	20,00	0,00	25,00	0,00	50,00	Zeitung, Nachrichten	1	5	1	0	0	1	0	0	0	0	1	0	0	0	0	0		0,33	1	0	1	0	3	5,00	0,00	0,00	0,00	0,00	95,00	Fortbildung, Bürotätigkeit, Recherche, Videosprechstunde, mails	1	3	0	0
63	2	2		1	1	1	1	2	10,00	20,00	n.a.	20,00	n.a.	50,00	Musikhören, googeln, vor allem Sprache lernen	1	1	1	1	1	0	0	0	0	0	1	0	0	1	1	1	viele verschiedene, z.B. duolingo, DB, aol, gmail,	0,67	2	1	1	0	1	80,00	20,00	n.a.	n.a.	n.a.	n.a.		1	4	1	0
48	2	3		1	1	1	0	3	5,00	10,00	30,00	0,00	0,00	55,00	Texte lesen, Streamen, Routenplaner, Einkauf, Musik hören	1	3	1	1	1	0	0	1	0	0	0	0	0	1	1	0		0,67	2	1	1	0	2	5,00	5,00	0,00	0,00	0,00	90,00	Anträge schreiben, Abrechnungssystem, Recherche, Videosprechstunde	1	5	0	0
64	2	3		1	1	1	0	2	10,00	n.a.	n.a.	n.a.	30,00	60,00	Informationen über alternative Medien	0	n.a.	0	1	1	1	0	0	0	0	0	0	0	0	0	0		0,67	2	1	1	0	2	30,00	n.a.	n.a.	n.a.	n.a.	70,00	Praxisverwaltung	0	-99	0	0
39	1	1		1	1	1	0	3	10,00	50,00	40,00	0,00	0,00	0,00		1	3	1	0	0	1	0	1	0	0	0	0	1	0	1	0		0,33	1	0	1	0	2	75,00	20,00	5,00	n.a.	n.a.	n.a.		1	1	1	1
61	1	1		1	1	1	1	1	10,00	25,00	10,00	10,00	0,00	10,00	Email, Postverkehr, Nachrichten	1	3	1	0	1	0	0	1	0	0	1	0	0	0	0	0		1,00	3	1	1	1	1	15,00	5,00	2,00	10,00	0,00	15,00	Neuigkeiten, Fachzeitschrift digital Newsletter Berufsverband	1	3	1	0
65	1	1		1	1	1	0	2	30,00	30,00	n.a.	10,00	n.a.	30,00	Sprache lernen	1	3	1	0	1	0	0	0	0	0	1	0	0	0	0	1	duo lingo babbel EF	0,67	2	1	1	0	2	5,00	5,00	n.a.	n.a.	n.a.	n.a.		1	1	0	0
59	1	1		1	1	1	0	1	20,00	20,00	n.a.	n.a.	10,00	50,00	in mediatheken stöbern googlen, wikipedia, einkäufe	1	2	1	1	1	0	0	0	0	0	0	0	0	0	0	0		0,67	2	1	1	0	2	20,00	5,00	n.a.	n.a.	n.a.	75,00	bürotätigkeiten, videokonferenzen, recherchen	1	3	1	0
56	1	1		1	1	1	1	1	10,00	10,00	0,00	0,00	0,00	80,00	Nachrichten und News, Recherche Artikel	1	3	1	0	1	0	0	0	0	0	1	0	0	1	0	1	Mail Apps	1,00	3	1	1	1	2	20,00	10,00	0,00	0,00	0,00	70,00	Dokumentation und Arbeotsvorbereitung	1	3	1	0
73	3	5	Personzentreirte Psychotherapie mit VT tools undnTraumatherapie nach NET	1	1	1	1	2	10,00	10,00	20,00	30,00	20,00	10,00	Psychotherapie Online	1	3	1	0	1	0	1	1	0	0	1	0	1	0	0	1	GoTo Meeting, div podcasts	1,00	3	1	1	1	4	10,00	30,00	10,00	10,00	0,00	0,00		1	1	1	1
45	1	1		1	1	1	0	1	20,00	10,00	20,00	n.a.	0,00	50,00	Lesen von eBooks, Nachrichten (Spiegel, die Zeit etc.), Beantworten von Emails	1	2	0	0	0	1	0	0	0	0	1	0	0	0	0	1	Metatext, Mastodon, NINA, KATWARN, Corona-Warn-App, Tagesschau, Zeit online	0,33	1	0	1	0	2	0,00	0,00	0,00	0,00	0,00	100,00	Schreiben von Berichten, Emails, Videosprechstunden, Recherchen, Lesen von Studien, Fachliteratur, Berufspolitische Informationen etc. Teilnahme an Konferenzen, Online Fortbildungen etc.	1	3	1	0
54	1	1		1	1	1	0	3	15,00	30,00	0,00	20,00	30,00	0,00		1	1	1	0	1	0	0	0	0	0	1	0	0	0	0	1		0,33	1	0	1	0	3	20,00	0,00	0,00	30,00	0,00	30,00		1	1	1	0
33	2	2		1	1	1	0	1	2,00	80,00	0,00	5,00	0,00	13,00	Wissen, googeln, einkaufen	1	6	1	0	1	0	0	0	0	0	1	0	0	0	0	0		0,33	1	0	1	0	2	5,00	0,00	0,00	0,00	0,00	95,00	Berichte schreiben, Recherche im Internet	1	6	0	0
32	1	1		1	1	1	1	3	5,00	15,00	20,00	10,00	15,00	35,00	Surfen, Lesen, Mails, Musik, Podcasts	1	2	1	1	1	1	0	1	0	0	1	0	1	1	0	1	tidal, pr0gramm, Wetterapp, Coronaapp, Mailapp, DB Navigator, Bankapp, readly, donkey republic	0,33	1	0	1	0	2	n.a.	n.a.	n.a.	n.a.	n.a.	100,00	Videotherapie mit Patienten, Mails mit Kollegen, Recherche, Artikel lesen, Dokumentation von Therapie	1	3	0	0
39	1	1		1	1	1	0	1	10,00	20,00	20,00	1,00	30,00	19,00	Einkaufen, Informationsbeschaffung	1	5	1	0	1	0	0	1	0	0	1	0	1	0	0	0		0,33	1	0	1	0	4	0,00	0,00	0,00	0,00	0,00	n.a.		1	1	0	0
53	2	2		1	1	1	1	1	20,00	40,00	0,00	30,00	0,00	10,00	Lesen	1	4	1	0	0	1	0	0	0	0	1	0	0	1	0	0		0,67	2	1	1	0	2	0,00	10,00	0,00	0,00	0,00	90,00	Dokumentation	1	3	0	0
34	1	1		1	1	1	0	3	5,00	25,00	40,00	20,00	10,00	n.a.		1	1	1	1	0	0	0	1	0	0	1	1	1	1	1	0		0,67	2	1	1	0	1	n.a.	n.a.	n.a.	n.a.	n.a.	100,00	Videokonferenz und Dokumentation	1	3	1	1
35	1	1		1	1	1	0	2	0,50	2,00	1,50	0,00	0,00	n.a.		1	2	1	0	0	0	1	1	0	0	0	0	0	1	1	0		0,67	2	1	1	0	1	0,50	0,00	0,00	0,00	0,00	0,00	Um E-Mails zu beantworten	1	2	0	0
52	1	1		1	1	1	0	2	30,00	0,00	0,00	10,00	20,00	40,00	Recherche zu PT-Themen, Urlaubsplanung, Kaufangebote, Bestellungen (amazon, Apotheke, Bücher, etc.)	1	4	0	0	1	0	0	0	0	0	1	0	0	0	0	0		0,67	2	1	1	0	3	0,00	0,00	0,00	0,00	0,00	100,00	Praxisverwaltung, Dokumentation, Schreiben von Berichten, Austausch mit KollegInnen, Recherche, Fortbildung (online-Seminare), etc.	1	4	1	0
29	1	1		1	1	1	0	2	10,00	30,00	0,00	0,00	0,00	60,00	Recherche im Internet, online Shopping etc.	1	1	0	0	0	0	0	0	0	0	0	0	0	0	0	1	Red Connect	0,00	0	0	0	0	3	0,00	0,00	n.a.	0,00	0,00	100,00	Videotherapie über Red Connect	1	3	0	0
35	1	1		1	1	1	0	2	2,00	0,00	0,00	25,00	30,00	43,00	Doktorarbeit, Vorbereiten von Therapie-Materialien, Lesen von E-Books, Informieren zu Hobbys	1	4	1	0	0	0	0	0	0	0	1	0	0	1	0	0		0,33	1	0	1	0	2	0,00	0,00	0,00	0,00	0,00	98,00	Berichte schreiben, Vorbereiten von Therapiematerialien	1	5	0	0
29	1	1		1	1	1	1	2	1,00	50,00	30,00	1,00	15,00	3,00	Private Mails, Lesen, ect	1	4	1	0	0	0	1	1	0	0	1	0	1	0	0	0		0,67	2	1	1	0	2	1,00	0,00	0,00	0,00	0,00	99,00	Berichte, Mails, Dokumentation	1	5	0	0
37	1	1		1	1	1	1	2	10,00	20,00	0,00	30,00	0,00	40,00	Nachrichten, Wikipedia oder andere Infoquellen, auf Web-Seiten surfen, Email, Mediatheken, Online-Shopping, (Ebay-)Kleinanzeigen, Terminorganisation, Fotos.	0	n.a.	0	0	0	0	0	0	0	0	1	0	0	0	0	0		0,67	2	1	1	0	1	10,00	50,00	0,00	0,00	0,00	40,00	Dokumentation, Terminorganaisation, Bilder von Sitzungsinhalten	1	3	0	0
36	1	1		1	1	1	0	1	25,00	5,00	10,00	10,00	0,00	20,00		1	5	1	0	0	0	0	1	0	0	1	0	0	1	0	1		0,67	2	1	1	0	1	10,00	0,00	0,00	0,00	0,00	60,00	Anträge, Protokolle, Doku etc.	0	-99	1	0
28	1	1		1	1	1	0	2	20,00	30,00	40,00	5,00	5,00	0,00		1	3	0	0	0	1	0	0	0	0	1	0	0	0	0	0		0,33	1	0	1	0	3	0,00	0,00	0,00	0,00	0,00	100,00	Berichte schreiben, Organisation etc.	1	5	0	0
51	1	1		1	1	1	0	2	10,00	40,00	0,00	10,00	0,00	40,00	fernsehen über mediathek oder live stream	1	4	1	0	0	0	0	0	0	0	1	0	0	0	0	0		0,67	2	1	1	0	5	0,00	0,00	0,00	10,00	0,00	90,00	Dokumentation der Therapie, Abrechnung	1	5	1	0
32	1	1		1	1	1	1	2	15,00	30,00	30,00	15,00	0,00	10,00	Erstellen digitaler Dokumente (Berichte, Arbeitsmateralien), Onlineshopping	1	2	1	0	1	0	0	1	1	0	1	0	0	1	1	0		0,00	0	0	0	0	2	5,00	0,00	0,00	20,00	0,00	75,00	Berichterstellung & Erarbeitung digitaler Arbeitsmaterialien, Patientenkommunikation (E-Mail & SMS)	1	3	0	0
29	1	1		1	1	1	1	2	n.a.	40,00	30,00	n.a.	n.a.	30,00	Nachrichten	1	3	1	0	1	0	0	0	0	0	0	0	1	0	0	0		0,67	2	1	1	0	2	40,00	n.a.	n.a.	n.a.	n.a.	60,00	Abrechnung, Dokumentation	1	3	0	0
26	1	1		1	1	1	0	2	10,00	20,00	50,00	20,00	0,00	0,00		1	3	1	0	0	0	0	1	0	0	1	1	0	1	0	0		0,33	1	0	1	0	2	0,00	0,00	0,00	0,00	0,00	100,00	Dokumentation, Recherche, Mails	0	-99	0	0
30	1	1		1	1	1	1	1	10,00	20,00	5,00	55,00	0,00	10,00	Recherche, Informationen, Nachrichten	1	3	1	0	1	0	0	0	0	0	1	0	1	1	0	0		0,33	1	0	1	0	4	5,00	0,00	0,00	5,00	0,00	90,00	Recherche, Mails, Zoom, Office-Programme	1	1	0	0
39	1	1		1	1	1	0	2	10,00	40,00	40,00	10,00	0,00	n.a.		1	2	1	0	1	0	0	1	0	0	1	0	1	1	0	0		0,67	2	1	1	0	3	20,00	0,00	0,00	0,00	0,00	80,00	Für die Arbeit: Dokumentation, Arztbriefe, Stellungnahmen, Berichte	1	4	0	0
26	1	1		1	1	1	0	2	10,00	40,00	30,00	0,00	0,00	20,00	Recherche Freizeitplanung Bedienung von Hauhaltsgeräten (Saugroboter, Heizungen, Licht)	1	3	1	0	1	0	0	1	0	0	1	1	1	0	0	0		0,67	2	1	1	0	1	50,00	50,00	n.a.	n.a.	n.a.	n.a.		1	3	1	0
33	1	1		1	1	1	1	2	1,00	70,00	18,00	1,00	0,00	10,00	Online Banking, Netflix, Mails abchecken	1	1	1	1	0	0	0	1	0	0	1	0	0	0	1	0		1,00	3	1	1	1	4	89,00	10,00	1,00	0,00	0,00	0,00		1	4	1	1
49	1	1		1	1	1	1	2	0,00	30,00	20,00	50,00	0,00	0,00		1	3	1	0	0	0	0	1	0	0	1	0	0	0	0	0		0,67	2	1	1	0	1	50,00	50,00	n.a.	n.a.	n.a.	n.a.		1	4	1	0
47	1	1		1	1	1	1	2	15,00	10,00	0,00	5,00	10,00	60,00	Fernsehen/ Nachrichten/ Radio hören/ Filme schauen/ Einkaufen gelegentlich	1	6	0	1	1	1	0	0	0	0	0	0	0	1	0	0		0,33	1	0	1	0	4	0,00	0,00	0,00	0,00	0,00	100,00	Berichte schreiben, Recherchieren, Dokumentieren, Rechnungen erstellen, Videotherapie	1	3	1	0
28	1	1		1	1	1	1	3	1,00	15,00	10,00	10,00	0,00	64,00	Lesen, Notizen schreiben, lernen	1	3	1	0	0	0	0	1	0	0	1	0	0	1	1	0		0,33	1	0	0	1	1	1,00	1,00	0,00	1,00	0,00	97,00	Organisation, diagnostik	1	3	1	0
29	1	1		1	1	1	0	3	5,00	15,00	15,00	n.a.	5,00	60,00	Lesen, Organisation des Alltags, Gesundheitsapp	1	3	1	0	1	1	0	1	0	0	1	0	1	0	1	1	Kindle, Dexcom, Bring, Erinnerungen, Gmail, GoogleKalender	0,33	1	0	1	0	3	10,00	20,00	0,00	0,00	0,00	70,00	Berichte, Dokumentation, Testergebnisse,	1	3	0	0
29	2	2		1	1	1	0	2	5,00	15,00	0,00	5,00	5,00	70,00	Hauptsächlich zum Nachrichten lesen, sowohl allgemeine Nachrichten (Zeit Online, Spiegel Online), als auch Sportnachrichten (kicker.de, transfermarkt.de).	1	3	1	1	1	0	0	0	0	0	1	0	0	1	0	1	Netflix	0,33	1	0	1	0	2	0,00	0,00	0,00	0,00	0,00	100,00	Berichte schreiben, Dokumentation, Kontakt mit anderen Behandler*innen	1	3	0	0
0	1	1		1	1	1	0	1	5,00	8,00	20,00	5,00	2,00	60,00	Nachrichten lesen Mails Mediathek schauen	1	3	0	0	1	0	0	0	0	1	1	0	0	0	0	0		0,33	1	0	1	0	3	10,00	2,00	0,00	2,00	0,00	86,00	Mails Arbeiten (Berichte, Doku, wissensch.)	1	1	0	0
29	1	1		1	1	1	0	2	20,00	40,00	40,00	0,00	0,00	0,00		1	2	1	1	0	0	0	1	1	0	0	0	1	1	0	0		0,67	2	1	1	0	1	50,00	n.a.	50,00	n.a.	n.a.	n.a.		1	3	1	1
62	1	1		1	1	1	1	1	68,00	18,00	0,00	2,00	0,00	12,00	Emailkommunikation Durchsicht privater Texte Bankgeschäfte	1	1	1	0	0	0	1	0	0	0	0	0	0	0	0	0		1,00	3	1	1	1	2	50,00	15,00	0,00	2,00	0,00	33,00	Bankgeschäfte Emailkommunikation Weiterbildung Textverarbeitung Dokumentation	1	3	1	0
53	2	2		1	1	1	0	2	20,00	10,00	50,00	5,00	n.a.	15,00	Email etc	1	1	1	0	0	0	0	1	0	0	1	0	1	1	0	1	Tidal	0,67	2	1	1	0	2	50,00	n.a.	20,00	n.a.	n.a.	30,00	Online-Therapie; Videosprechstunden	1	2	1	0
32	1	1		1	1	1	1	3	60,00	30,00	10,00	n.a.	n.a.	n.a.		1	6	1	1	1	0	0	0	0	0	0	0	1	1	0	0		0,33	1	0	1	0	3	40,00	40,00	20,00	n.a.	n.a.	n.a.		0	-99	1	0
36	2	2		1	1	1	1	2	1,00	n.a.	60,00	10,00	29,00	n.a.		1	5	1	1	0	0	0	1	0	1	1	0	1	1	0	0		1,00	3	1	1	1	1	n.a.	n.a.	n.a.	n.a.	n.a.	n.a.		1	1	0	0
38	1	1		1	1	1	0	1	10,00	30,00	10,00	5,00	20,00	20,00	Audible Hörbücher, Spotify Musik	1	3	1	1	1	0	0	1	0	0	1	0	1	1	1	1	Audible	0,67	2	1	1	0	1	n.a.	n.a.	n.a.	n.a.	n.a.	10,00	SMS mit Patient*innen	1	2	0	0
64	2	2		1	1	1	0	2	5,00	25,00	0,00	5,00	30,00	30,00	Informationssuche im Internet Apps, die mit meinem hobby Ornithologie zus.hängen	1	5	1	1	1	0	0	0	0	0	1	0	0	0	0	0		0,33	1	0	1	0	1	0,00	0,00	0,00	0,00	0,00	0,00		1	6	0	0
38	1	1		1	1	1	1	1	30,00	30,00	40,00	0,00	0,00	n.a.		1	4	1	0	1	0	0	1	0	0	1	0	0	1	0	0		0,67	2	1	1	0	1	80,00	20,00	n.a.	n.a.	n.a.	n.a.		1	4	1	0
66	1	1		1	1	1	1	1	5,00	0,00	0,00	10,00	10,00	10,00	Einkuafen bei ebay, Google. Fotos machen	1	2	1	0	0	0	0	0	0	1	1	0	0	0	0	0		1,00	3	1	1	1	1	10,00	0,00	5,00	5,00	0,00	0,00	Recherchieren von beruflichen Themen, coloqio, Drucken von wissenschaftlichen Texter, Korrigieren von Berichten	1	2	1	0
54	2	2		1	1	1	0	1	15,00	20,00	0,00	10,00	0,00	n.a.		1	3	1	0	1	1	0	0	0	0	1	0	0	1	0	0		0,67	2	1	1	0	1	5,00	5,00	0,00	0,00	0,00	n.a.		1	3	0	0
59	1	1		1	1	1	1	1	3,00	30,00	1,00	6,00	0,00	60,00	Internetrecherche, Navi- Nutzung	1	6	1	0	0	0	0	1	0	0	1	0	1	1	1	1	Musik Podcast, BetterSleep, my Noise, vogelfinder, Stellplatz-Radar, park4night, verschiedene online Stores wie Avocado oder Waschbär, Wetter online, Berg fex, Ski Info. Komoot, Währungsrechner, Sprachenapps, Sternenhimmel etc.	1,00	3	1	1	1	2	10,00	0,00	1,00	1,00	0,00	88,00	E mail Kontakte, Video Sitzungen, Internetrecherche	1	5	0	1
25	1	1		1	1	1	0	4	5,00	40,00	30,00	20,00	0,00	5,00	Informationen nachschauen (z.B. über Google)	1	4	1	0	0	0	0	1	1	0	1	0	0	1	0	0		0,33	1	0	1	0	3	5,00	0,00	0,00	0,00	0,00	95,00	Dokumentieren, Dinge nachschauen/Literaturrecherche	1	5	0	0
28	1	1		1	1	1	1	2	5,00	60,00	10,00	5,00	15,00	5,00	Online Banking	1	1	1	1	1	0	1	0	1	0	0	0	1	0	0	0		0,00	0	0	0	0	2	10,00	10,00	n.a.	n.a.	n.a.	80,00	Online-Therapie, Schreiben von Berichten und Anträgen	1	3	0	0
57	1	1		1	1	1	0	1	50,00	20,00	0,00	30,00	0,00	n.a.		0	n.a.	1	0	1	0	0	0	0	0	1	0	0	0	0	0		0,67	2	1	1	0	2	70,00	30,00	n.a.	n.a.	n.a.	n.a.		1	4	1	0
[truncated: 61 more columns]
