# Supplementary material for: Why do psychotherapists use so little e-mental health in psychotherapy? Insights from a sample of psychotherapists in Germany
Source: PLOS Ment Health. 2025 Mar 19;2(3):e0000270. doi: 10.1371/journal.pmen.0000270 (PMC12798207; doi:10.1371/journal.pmen.0000270)
Supplement: S3 File — (CSV) [file pmen.0000270.s003.csv]

Variable name	Original Variable description (German)	translated variable description	Original answer formats (German)	translated answer formats	variable measurement scale
ALTER	Alter (in Jahren)	age (in years)	Ohne	none	interval
SCHULE01a	Therapieschule	therapeutic approach	{1, Verhaltenstherapie} {2, Tiefenpsychologie/Psychoanalyse} {3, Systemische Therapie & Andere}	{1, CBT} {2, psychodynamic/psychoanalysis} {3, Systemic therapy & other}	Nominal
PPKJP	Erwachsenen- oder Kinder-/Jugendlichentherapeutin	treating adults or minors	{0, Kinder und Jugendliche} {1, Erwachsene}	{0, children and adolescents} {1, adults}	Nominal
priBES01	privater Besitz Smartphone	private ownership: Smartphone	{0, nein} {1, ja}	{0, no} {1, yes}	Nominal
priBES02	privater Besitz Laptop/Computer	private ownership: Laptop/Computer	{0, nein} {1, ja}	{0, no} {1, yes}	Nominal
priBES03	privater Besitz Tablet	private ownership: tablet	{0, nein} {1, ja}	{0, no} {1, yes}	Nominal
priNUT01	priv. durchschnittliche Tagesnutzungszeit von Smartphone/Computer/Laptop/Tablet	private daily average usage time of Smartphone/Laptop/Computer/Tablet	{1, 0-2 Stunden} {2, 2-4 Stunden} {3, 4-6 Stunden} {4, 6-8 Stunden} {5, more than 8 Stunden}	{1, 0-2 hours} {2, 2-4 hours} {3, 4-6 hours} {4, 6-8 hours} {5, more than 8 hours}	Ordinal
priNUT02A	priv. durchschn. Tagesnutzungszeit [... zum Telefonieren?] in %	proportion of the private daily average usage time (in %): making phone calls	Ohne	none	interval
priNUT02B	priv. durchschn. Tagesnutzungszeit [... zum Chatten?] in %	proportion of the private daily average usage time (in %): chatting	Ohne	none	interval
priNUT02C	priv. durchschn. Tagesnutzungszeit [... für Social Media (z.B. Instagram)] in %	proportion of the private daily average usage time (in %): social media	Ohne	none	interval
priNUT02D	priv. durchschn. Tagesnutzungszeit [... für Youtube?] in %	proportion of the private daily average usage time (in %): Youtube	Ohne	none	interval
priNUT02E	priv. durchschn. Tagesnutzungszeit [... für Spiele?] in %	proportion of the private daily average usage time (in %): games	Ohne	none	interval
priNUT02F	priv. durchschn. Tagesnutzungszeit [... für Anderes?] in %	proportion of the private daily average usage time (in %): other	Ohne	none	interval
priNUT02F01	Beschreibung Anderes (priv. durchschn. Tagesnutzungszeit)	free text box to describe [proportion of the private daily average usage time (in %): other]	Ohne	none	Nominal
priNUT03	priv. Nutzung Videokonferenzen	private use of videoconferencing	{0, nein} {1, ja}	{0, no} {1, yes}	Nominal
priNUT03A	Privat: Wie häufig nehmen Sie an Videokonferenzen teil?	private: How often do you participate in videoconferences?	{1, mehrmals in der Woche} {2, einmal in der Woche} {3, einmal im Monat} {4, einmal im Quartal} {5, einmal im halben Jahr} {6, einmal im Jahr}	{1, several times a week} {2, once a week} {3, once a month} {4, once a quarter} {5, once every six months} {6, once a year}	Ordinal
priNUT04A	priv. Nutzung Apps: [WhatsApp]	private use of apps: WhatsApp	{0, nein} {1, ja}	{0, no} {1, yes}	Nominal
priNUT04B	priv. Nutzung Apps: [Telegram]	private use of apps: Telegram	{0, nein} {1, ja}	{0, no} {1, yes}	Nominal
priNUT04C	priv. Nutzung Apps: [Signal]	private use of apps: Signal	{0, nein} {1, ja}	{0, no} {1, yes}	Nominal
priNUT04D	priv. Nutzung Apps: [Threema]	private use of apps: Threema	{0, nein} {1, ja}	{0, no} {1, yes}	Nominal
priNUT04E	priv. Nutzung Apps: [andere Messenger-App]	private use of apps: other messenger apps	{0, nein} {1, ja}	{0, no} {1, yes}	Nominal
priNUT04F	priv. Nutzung Apps: [Instagram]	private use of apps: Instagram	{0, nein} {1, ja}	{0, no} {1, yes}	Nominal
priNUT04G	priv. Nutzung Apps: [Snapchat]	private use of apps: Snapchat	{0, nein} {1, ja}	{0, no} {1, yes}	Nominal
priNUT04H	priv. Nutzung Apps: [Twitter]	private use of apps: twitter	{0, nein} {1, ja}	{0, no} {1, yes}	Nominal
priNUT04I	priv. Nutzung Apps: [Youtube]	private use of apps: Youtube	{0, nein} {1, ja}	{0, no} {1, yes}	Nominal
priNUT04J	priv. Nutzung Apps: [TikTok]	private use of apps: TikTok	{0, nein} {1, ja}	{0, no} {1, yes}	Nominal
priNUT04K	priv. Nutzung Apps: [Facebook]	private use of apps: Facebook	{0, nein} {1, ja}	{0, no} {1, yes}	Nominal
priNUT04L	priv. Nutzung Apps: [Spotify]	private use of apps: Spotify	{0, nein} {1, ja}	{0, no} {1, yes}	Nominal
priNUT04M	priv. Nutzung Apps: [Pinterest]	private use of apps: Pinterest	{0, nein} {1, ja}	{0, no} {1, yes}	Nominal
priNUT04N	priv. Nutzung Apps: [Andere] Privat:	private use of apps: other apps	{0, nein} {1, ja}	{0, no} {1, yes}	Nominal
priNUT04N01	Beschreibung Andere (Nutzung Apps)	free text box to describe [private use of apps: other apps]	Ohne	none	Nominal
berBES_total	Besitz-Quotient beruflich	Mean score of professional ownership of technical equipment	Ohne	none	interval
berBES_totalsum	sum score Besitz-Quotient beruflich	sum score of professional ownership of technical equipment	Ohne	none	Nominal
berBES01	beruf. Besitz Smartphone	professional ownership: Smartphone	{0, nein} {1, ja}	{0, no} {1, yes}	Nominal
berBES02	beruf. Besitz Laptop/Computer	professional ownership: Laptop/Computer	{0, nein} {1, ja}	{0, no} {1, yes}	Nominal
berBES03	beruf. Besitz Tablet	professional ownership: Tablet	{0, nein} {1, ja}	{0, no} {1, yes}	Nominal
berNUT01	ber. durchschnittliche Tagesnutzungszeit von Smartphone/Computer/Laptop/Tablet	professional daily average usage time of Smartphone/Laptop/Computer/Tablet	{1, 0-2 Stunden} {2, 2-4 Stunden} {3, 4-6 Stunden} {4, 6-8 Stunden} {5, more than 8 Stunden}	{1, 0-2 hours} {2, 2-4 hours} {3, 4-6 hours} {4, 6-8 hours} {5, more than 8 hours}	Ordinal
berNUT02A	ber. durchschn. Tagesnutzungszeit [... zum Telefonieren] in %	proportion of the professional daily average usage time (in %): making phone calls	Ohne	none	interval
berNUT02B	ber. durchschn. Tagesnutzungszeit [... zum Chatten] in %	proportion of the professional daily average usage time (in %): chatting	Ohne	none	interval
berNUT02C	ber. durchschn. Tagesnutzungszeit [... für Social Media] in %	proportion of the professional daily average usage time (in %): social media	Ohne	none	interval
berNUT02D	ber. durchschn. Tagesnutzungszeit [... für Youtube] in %	proportion of the professional daily average usage time (in %): Youtube	Ohne	none	interval
berNUT02E	ber. durchschn. Tagesnutzungszeit [... für Spiele] in %	proportion of the professional daily average usage time (in %): games	Ohne	none	interval
berNUT02F	ber. durchschn. Tagesnutzungszeit [... für Anderes] in %	proportion of the professional daily average usage time (in %): other	Ohne	none	interval
berNUT02F01	Beschreibung Anderes (ber. durchschn. Tagesnutzungszeit)	free text box to describe [proportion of the professional daily average usage time (in %): other]	Ohne	none	Nominal
berNUT03	ber. Nutzung ViKo außerhalb der Therapiesitzungen	professional use of videoconferencing tools besides therapy sessions	{0, nein} {1, ja}	{0, no} {1, yes}	Nominal
berNUT03A	Beruflich: Wie häufig nehmen Sie an ViKos teil?	How often do you participate in videoconferences in prefessional contexts?	{-99, not used} {1, mehrmals in der Woche} {2, einmal in der Woche} {3, einmal im Monat} {4, einmal im Quartal} {5, einmal im halben Jahr} {6, einmal im Jahr}	{-99, not used} {1, several times a week} {2, once a week} {3, once a month} {4, once a quarter} {5, once every six months} {6, once a year}	Ordinal
berNUT04_mes	ber. Nutzung Messenger Apps	professional use of messenger apps	{0, nein} {1, ja}	{0, no} {1, yes}	Nominal
berNUT04_sm	ber. Nutzung Social Media	professional use of social media	{0, nein} {1, ja}	{0, no} {1, yes}	Nominal
berNUT04_stream	ber. Nutzung Streamingdienste [Youtube & Spotify]	professional use of streaming softwares like Youtube or spotify	{0, nein} {1, ja}	{0, no} {1, yes}	Nominal
berNUT04N01	Beschreibung Andere (Nutzung Apps ber.)	professional use of other apps	Ohne	none	Nominal
therNUT01	Beruflich: Erfassen Sie während der Probatorik Angaben zur Medinennutzung Ihrer Patient:innen?	Do you enquire patients personal media use in the diagnostics?	{0, nie} {1, manchmal} {2, häufig} {3, immer}	{0, never} {1, sometimes} {2, often} {3, always}	Nominal
therNUT02	Nutzen Sie neue Medien (z.B. Videokonferenzen, Apps, Youtube, Virtual Reality) während Ihrer Sitzungen?	Do you use modern technologies (i.e. videoconferencing, apps, Youtube, virtual reality) during therapy sessions?	{0, nein} {1, ja}	{0, no} {1, yes}	Nominal
therNUT_etotal02	therap. Nutzungsspektrum erweitert & angepasst (ViKo & Apps)	mean score: therapeutical range of e-mental health use	Ohne	none	interval
therNUT_etotal02sum	sum score therap. Nutzungsspektrum erweitert & angepasst (ViKo & Apps)	sum score: therapeutical range of e-mental health use	Ohne	none	interval
therNUT02Ae	ther.Nutzung [ViKos & Videotherapie]	therapeutic use of videoconferencing and videotherapy	{-99, keine neuen Medien genutzt} {0, nein} {1, ja}	{-99, no use of new media} {0, no} {1, yes}	Nominal
therNUT02Be	ther.Nutzung [Apps, DiGAs & MHAs]	therapeutic use of MHAs (DiGAs & other MHAs)	{-99, keine neuen Medien genutzt} {0, nein} {1, ja}	{-99, no use of new media} {0, no} {1, yes}	Nominal
therNUT02C	ther. Nutzung [... Youtube]	therapeutic use of Youtube	{-99, keine neuen Medien genutzt} {0, nein} {1, ja}	{-99, no use of new media} {0, no} {1, yes}	Nominal
therNUT02D	ther. Nutzung [... Virtual Reality]	therapeutic use of Virtual Reality	{-99, keine neuen Medien genutzt} {0, nein} {1, ja}	{-99, no use of new media} {0, no} {1, yes}	Nominal
therNUT02E	ther. Nutzung [... Anderes]	therapeutic use of other e-mental health tools	{-99, keine neuen Medien genutzt} {0, nein} {1, ja}	{-99, no use of new media} {0, no} {1, yes}	Nominal
therNUT02E01	Beschreibung Anderes (ther. Nutzung)	free text box to describe [therapeutic use of other e-mental health tools]	Ohne	none	Nominal
therNUT03	Führen Sie Videotherapie durch?	Do you do videotherapy?	{0, nein} {1, ja}	{0, no} {1, yes}	Nominal
therNUT03A	Mit wie vielen Patient:innen haben Sie schon Videotherapie durchgeführt? Bitte geben Sie eine möglichst konkrete Anzahl an.	With how many patients have you done videotherapy? Please name a concrete number of patients.	{-98, keine Durchführung von Videotherapie}	{-98, missing: no use of videotherapies}	interval
therNUT03B	Wie häufig führen Sie Videotherapie durch?	How often do you do videotherapies?	{-98, keine Durchführung von Videotherapie} {1, mehrmals in der Woche} {2, einmal in der Woche} {3, einmal im Monat} {4, einmal im Quartal} {5, einmal im halben Jahr} {6, einmal im Jahr}	{-98, missing: no use of videotherapies} {1, several times a week} {2, once a week} {3, once a month} {4, once a quarter} {5, once every six months} {6, once a year}	Ordinal
therNUT04	Verschreibung DiGAs	Have you prescribed DiGAs?	{-99, missing: DiGAs nicht vefügbar für KJP} {0, nein} {1, ja}	{-99, missing: DiGAs are not available for minors} {0, no} {1, yes}	Nominal
therNUT04A	[Deprexis] verschrieben	Prescription of specific DiGA: Deprexis	{-99, missing: DiGAs nicht vefügbar für KJP} {0, nein} {1, ja}	{-99, missing: DiGAs are not available for minors} {0, no} {1, yes}	Nominal
therNUT04B	[edupression.com] verschrieben	Prescription of specific DiGA: edupression.com	{-99, missing: DiGAs nicht vefügbar für KJP} {0, nein} {1, ja}	{-99, missing: DiGAs are not available for minors} {0, no} {1, yes}	Nominal
therNUT04C	[elona therapy Depression] verschrieben	Prescription of specific DiGA: elona therapy Depression	{-99, missing: DiGAs nicht vefügbar für KJP} {0, nein} {1, ja}	{-99, missing: DiGAs are not available for minors} {0, no} {1, yes}	Nominal
therNUT04D	[HelloBetter Panik] verschrieben	Prescription of specific DiGA: HelloBetter Panik	{-99, missing: DiGAs nicht vefügbar für KJP} {0, nein} {1, ja}	{-99, missing: DiGAs are not available for minors} {0, no} {1, yes}	Nominal
therNUT04E	[HelloBetter ratiopharm chronischer Schmerz] verschrieben	Prescription of specific DiGA: HelloBetter ratiopharm chronischer Schmerz	{-99, missing: DiGAs nicht vefügbar für KJP} {0, nein} {1, ja}	{-99, missing: DiGAs are not available for minors} {0, no} {1, yes}	Nominal
therNUT04F	[HelloBetter Schlafen] verschrieben	Prescription of specific DiGA: HelloBetter Schlafen	{-99, missing: DiGAs nicht vefügbar für KJP} {0, nein} {1, ja}	{-99, missing: DiGAs are not available for minors} {0, no} {1, yes}	Nominal
therNUT04G	[HelloBetter Vaginismus] verschrieben	Prescription of specific DiGA: HelloBetter Vaginismus	{-99, missing: DiGAs nicht vefügbar für KJP} {0, nein} {1, ja}	{-99, missing: DiGAs are not available for minors} {0, no} {1, yes}	Nominal
therNUT04H	[Invirto-Die Therapie gegen Angst] verschrieben	Prescription of specific DiGA: Invirto-Die Therapie gegen Angst	{-99, missing: DiGAs nicht vefügbar für KJP} {0, nein} {1, ja}	{-99, missing: DiGAs are not available for minors} {0, no} {1, yes}	Nominal
therNUT04I	[Mindable:Panikstörung und Agoraphobie] verschrieben	Prescription of specific DiGA: Mindable: Panikstörung und Agoraphobie	{-99, missing: DiGAs nicht vefügbar für KJP} {0, nein} {1, ja}	{-99, missing: DiGAs are not available for minors} {0, no} {1, yes}	Nominal
therNUT04J	[Nichtraucherhelden-App] verschrieben	Prescription of specific DiGA: Nichtraucherhelden	{-99, missing: DiGAs nicht vefügbar für KJP} {0, nein} {1, ja}	{-99, missing: DiGAs are not available for minors} {0, no} {1, yes}	Nominal
therNUT04K	[Novego:Depressionen] bewältigen verschrieben	Prescription of specific DiGA: Novego: Depressionen	{-99, missing: DiGAs nicht vefügbar für KJP} {0, nein} {1, ja}	{-99, missing: DiGAs are not available for minors} {0, no} {1, yes}	Nominal
therNUT04L	[Selfapys Online-Kurs bei Binge-Eating-Störung] verschrieben	Prescription of specific DiGA: Selfapys Online-Kurs bei Binge-Eating-Störung	{-99, missing: DiGAs nicht vefügbar für KJP} {0, nein} {1, ja}	{-99, missing: DiGAs are not available for minors} {0, no} {1, yes}	Nominal
therNUT04M	[Selfapys Online-Kurs bei Bulimia Nervosa] verschrieben	Prescription of specific DiGA: Selfapys Online-Kurs bei Bulimia Nervosa	{-99, missing: DiGAs nicht vefügbar für KJP} {0, nein} {1, ja}	{-99, missing: DiGAs are not available for minors} {0, no} {1, yes}	Nominal
therNUT04N	[Selfapys Online-Kurs bei Depression] verschrieben	Prescription of specific DiGA: Selfapys Online-Kurs bei Depression	{-99, missing: DiGAs nicht vefügbar für KJP} {0, nein} {1, ja}	{-99, missing: DiGAs are not available for minors} {0, no} {1, yes}	Nominal
therNUT04O	[Selfapys Online-Kurs bei Generalisierter Angststörung] verschrieben	Prescription of specific DiGA: Selfapys Online-Kurs bei Generalisierter Angststörung	{-99, missing: DiGAs nicht vefügbar für KJP} {0, nein} {1, ja}	{-99, missing: DiGAs are not available for minors} {0, no} {1, yes}	Nominal
therNUT04P	[Somnio] verschrieben	Prescription of specific DiGA: Somnio	{-99, missing: DiGAs nicht vefügbar für KJP} {0, nein} {1, ja}	{-99, missing: DiGAs are not available for minors} {0, no} {1, yes}	Nominal
therNUT04Q	[Velibra] verschrieben	Prescription of specific DiGA: Velibra	{-99, missing: DiGAs nicht vefügbar für KJP} {0, nein} {1, ja}	{-99, missing: DiGAs are not available for minors} {0, no} {1, yes}	Nominal
therNUT04R	[Vorvida] verschrieben	Prescription of specific DiGA: Vorvida	{-99, missing: DiGAs nicht vefügbar für KJP} {0, nein} {1, ja}	{-99, missing: DiGAs are not available for minors} {0, no} {1, yes}	Nominal
therNUT05	Wie vielen Patient:innen haben Sie schon digitale Gesundheitsanwendungen verschrieben? Bitte geben Sie eine möglichst konkrete Anzahl an.	To how many patients did you prescribed DiGAs? Please name a concrete number of patients.	{-99, missing: DiGAs nicht vefügbar für KJP}	{-99, missing: DiGAs are not available for minors}	interval
therNUT06	Wie häufig verschreiben Sie digitale Gesundheitsanwendungen?	How often have you prescribed DiGAs?	{-99, missing: DiGAs nicht vefügbar für KJP} {1, mehrmals in der Woche} {2, einmal in der Woche} {3, einmal im Monat} {4, einmal im Quartal} {5, einmal im halben Jahr} {6, einmal im Jahr}	{-99, missing: DiGAs are not available for minors} {1, several times a week} {2, once a week} {3, once a month} {4, once a quarter} {5, once every six months} {6, once a year}	Ordinal
therNUT07	Nutzen Sie "Mental Health Applications?" für Ihre Behandlung?	Do you use Mental Health Apps (MHAs; no DiGAs)?	{0, nein} {1, ja}	{0, no} {1, yes}	Nominal
therNUT07A	Welche "Mental Health Applications" benutzen Sie?	Which MHAs did you use?	Ohne	none	Nominal
therNUT08	Wie vielen Patient:innen haben Sie schon „Mental Health Applications“ empfohlen? Bitte geben Sie eine möglichst konkrete Anzahl an.	How many patients have you recommended MHAs? Please name a concrete number of patients.	{-98, missing: keine Mental Health Applications empfohlen}	{-98, missing: no MHAs recommended}	interval
therNUT09	Wie häufig empfehlen Sie "Mental Health Applications"?	How often do you recommend MHAs?	{-98, missing: keine Mental Health Applications empfohlen} {1, mehrmals in der Woche} {2, einmal in der Woche} {3, einmal im Monat} {4, einmal im Quartal} {5, einmal im halben Jahr} {6, einmal im Jahr}	{-98, missing: no MHAs recommended} {1, several times a week} {2, once a week} {3, once a month} {4, once a quarter} {5, once every six months} {6, once a year}	Ordinal
therNUT10	ther. Nutzungshäufigkeit Mental Health Apps & DiGAs	variable frequency of use of MHAs & DiGAs	{-98, missing: keine Mental Health Applications empfohlen} {1, mehrmals in der Woche} {2, einmal in der Woche} {3, einmal im Monat} {4, einmal im Quartal} {5, einmal im halben Jahr} {6, einmal im Jahr}	{-98, missing: no MHAs recommended} {1, several times a week} {2, once a week} {3, once a month} {4, once a quarter} {5, once every six months} {6, once a year}	Ordinal
MTPS01	Moderne Technologien können den therapeutischen Prozess beschleunigen.	MTPS: Modern Technologies can speed up the therapeutic process.	{1, stimme gar nicht zu} {2, stimme eher nicht zu} {3, weder noch} {4, stimme eher zu} {5, stimme voll und ganz zu}	{1, strongly disagree} {2, somewhat agree} {3, neither agree nor disagree} {4, somewhat agree} {5, strongly agree}	Ordinal
MTPS02	Moderne Technologien können die Wirksamkeit der Psychotherapie erhöhen.	MTPS: Modern Technologies can increase the effectiveness of psychotherapy.	{1, stimme gar nicht zu} {2, stimme eher nicht zu} {3, weder noch} {4, stimme eher zu} {5, stimme voll und ganz zu}	{1, strongly disagree} {2, somewhat agree} {3, neither agree nor disagree} {4, somewhat agree} {5, strongly agree}	Ordinal
MTPS03	Moderne Technologien können zu Vorteilen für Klient:innen führen, die mit anderen Methoden nicht erreicht werden können.	MTPS: Modern Technologies can result in benefits for clients that cannot be achieved by other methods	{1, stimme gar nicht zu} {2, stimme eher nicht zu} {3, weder noch} {4, stimme eher zu} {5, stimme voll und ganz zu}	{1, strongly disagree} {2, somewhat agree} {3, neither agree nor disagree} {4, somewhat agree} {5, strongly agree}	Ordinal
MTPS04	Moderne Technologien können den therapeutischen Prozess bereichern.	MTPS: Modern technologies can enrich the therapeutic process.	{1, stimme gar nicht zu} {2, stimme eher nicht zu} {3, weder noch} {4, stimme eher zu} {5, stimme voll und ganz zu}	{1, strongly disagree} {2, somewhat agree} {3, neither agree nor disagree} {4, somewhat agree} {5, strongly agree}	Ordinal
MTPS05	Der Einsatz von modernen Technologien für die Psychoedukation kann nützlich sein (z. B. E-Books, E-Broschüren).	MTPS: Using modern technologies for psychoeducation can be useful (e.g. e-books, e-brochures).	{1, stimme gar nicht zu} {2, stimme eher nicht zu} {3, weder noch} {4, stimme eher zu} {5, stimme voll und ganz zu}	{1, strongly disagree} {2, somewhat agree} {3, neither agree nor disagree} {4, somewhat agree} {5, strongly agree}	Ordinal
MTPS06	Audio- und Videomaterial kann für therapeutische Zwecke nützlich sein.	MTPS: Audio and video material can be useful for therapeutic purposes.	{1, stimme gar nicht zu} {2, stimme eher nicht zu} {3, weder noch} {4, stimme eher zu} {5, stimme voll und ganz zu}	{1, strongly disagree} {2, somewhat agree} {3, neither agree nor disagree} {4, somewhat agree} {5, strongly agree}	Ordinal
MTPS07	Therapeut:innen sollten flexibel sein, was den Einsatz von modernen Technologien in der Psychotherapie angeht.	MTPS: Therapists should be flexible regarding the use of modern technologies in psychotherapy.	{1, stimme gar nicht zu} {2, stimme eher nicht zu} {3, weder noch} {4, stimme eher zu} {5, stimme voll und ganz zu}	{1, strongly disagree} {2, somewhat agree} {3, neither agree nor disagree} {4, somewhat agree} {5, strongly agree}	Ordinal
MTPS08	Multimediale Inhalte können bei einigen Klient:innen nützlich sein.	MTPS: Multimedia content can be useful with some clients.	{1, stimme gar nicht zu} {2, stimme eher nicht zu} {3, weder noch} {4, stimme eher zu} {5, stimme voll und ganz zu}	{1, strongly disagree} {2, somewhat agree} {3, neither agree nor disagree} {4, somewhat agree} {5, strongly agree}	Ordinal
MTPS09	Therapeut:innen sollten bei der Verwendung von modernen Technologien in der Psychotherapie sehr vorsichtig sein.	MTPS: Therapists should be very careful regarding the use of modern technologies in psychotherapy.	{1, stimme gar nicht zu} {2, stimme eher nicht zu} {3, weder noch} {4, stimme eher zu} {5, stimme voll und ganz zu}	{1, strongly disagree} {2, somewhat agree} {3, neither agree nor disagree} {4, somewhat agree} {5, strongly agree}	Ordinal
MTPS10	Es sollte eine strengere Regulierung der über moderne Technologien verfügbaren Inhalte in Bezug auf Psychotherapie und Psychopathologie durchgesetzt werden.	MTPS: A stricter oversight of content available through Modern Technologies regarding psychotherapy and psychopathology should be enforced.	{1, stimme gar nicht zu} {2, stimme eher nicht zu} {3, weder noch} {4, stimme eher zu} {5, stimme voll und ganz zu}	{1, strongly disagree} {2, somewhat agree} {3, neither agree nor disagree} {4, somewhat agree} {5, strongly agree}	Ordinal
MTPS11	Ein:e Therapeut:in sollte sich weigern, mit einem:einer Klient:in über moderne Technologien (WhatsApp, Instagram, Facebook etc.) in Verbindung zu treten.	MTPS: A therapist should refuse to connect with a client via modern technologies (WhatsApp, Instagram, Facebook, etc.).	{1, stimme gar nicht zu} {2, stimme eher nicht zu} {3, weder noch} {4, stimme eher zu} {5, stimme voll und ganz zu}	{1, strongly disagree} {2, somewhat agree} {3, neither agree nor disagree} {4, somewhat agree} {5, strongly agree}	Ordinal
MTPS12	In einigen Fällen können Moderne Technologien den therapeutischen Prozess beeinträchtigen.	MTPS: In some cases, modern technologies can harm the therapeutic process.	{1, stimme gar nicht zu} {2, stimme eher nicht zu} {3, weder noch} {4, stimme eher zu} {5, stimme voll und ganz zu}	{1, strongly disagree} {2, somewhat agree} {3, neither agree nor disagree} {4, somewhat agree} {5, strongly agree}	Ordinal
MTPS13	Ein:e erfahrene:r Therapeut:in hat keinen Bedarf an modernen Technologien.	MTPS: An experienced therapist has no need for modern technologies.	{1, stimme gar nicht zu} {2, stimme eher nicht zu} {3, weder noch} {4, stimme eher zu} {5, stimme voll und ganz zu}	{1, strongly disagree} {2, somewhat agree} {3, neither agree nor disagree} {4, somewhat agree} {5, strongly agree}	Ordinal
MTPS14	Moderne Technologien sind in der Psychotherapie unnötig.	MTPS: Modern technologies are unnecessary in psychotherapy.	{1, stimme gar nicht zu} {2, stimme eher nicht zu} {3, weder noch} {4, stimme eher zu} {5, stimme voll und ganz zu}	{1, strongly disagree} {2, somewhat agree} {3, neither agree nor disagree} {4, somewhat agree} {5, strongly agree}	Ordinal
MTPS15	Der Aufwand, sich über die Möglichkeiten des Einsatzes von modernen Technologien in der Psychotherapie zu informieren, würde sich nicht lohnen.	MTPS: The effort to learn about possibilities of using Modern Technologies in psychotherapy would not pay off.	{1, stimme gar nicht zu} {2, stimme eher nicht zu} {3, weder noch} {4, stimme eher zu} {5, stimme voll und ganz zu}	{1, strongly disagree} {2, somewhat agree} {3, neither agree nor disagree} {4, somewhat agree} {5, strongly agree}	Ordinal
MTPS16	Moderne Technologien bringen keine Vorteile, die über konventionelle therapeutische Techniken hinausgehen.	MTPS: Modern technologies do not bring benefits beyond conventional therapeutic techniques.	{1, stimme gar nicht zu} {2, stimme eher nicht zu} {3, weder noch} {4, stimme eher zu} {5, stimme voll und ganz zu}	{1, strongly disagree} {2, somewhat agree} {3, neither agree nor disagree} {4, somewhat agree} {5, strongly agree}	Ordinal
